# Supplementary material for: Stability of Bioactive Compounds and Antioxidant Activity in Rosehip Juice (Rosa spp.)
Source: Molecules. 2024 May 23;29(11):2448. doi: 10.3390/molecules29112448 (PMC11173612; doi:10.3390/molecules29112448)
Supplement: Supplementary file 1 [file molecules-29-02448-s001.zip]

Archive with 1 entries (1 files):
- molecules-2969821-supplementary.pdf
